# Supplementary material for: Multi-omics derivation of a core gene signature for predicting therapeutic response and characterizing immune dysregulation in inflammatory bowel disease
Source: Front Immunol. 2025 Jul 31;16:1611598. doi: 10.3389/fimmu.2025.1611598 (PMC12350116; doi:10.3389/fimmu.2025.1611598)
Supplement: Supplementary file 2 [file DataSheet1.csv]

Table S1. Drug score with cMap analysis
id	score
MS.275	-1
PHA.00816795	-0.761240269
butein	-0.432020363
X4.5.dianilinophthalimide	-0.179443712
imatinib	-0.172217849
H.89	-0.043567809
alsterpaullone	-0.034939107
copper.sulfate	-0.032228992
dinoprostone	-0.03007718
NS.398	-0.028636584
tacrolimus	-0.027204637
MK.886	-0.026235903
CP.645525.01	-0.026178918
menadione	-0.025579124
beta.escin	-0.024032821
ritodrine	-0.020236328
mephenesin	-0.020135563
salbutamol	-0.019756172
H.7	-0.019325325
orciprenaline	-0.019232859
thioridazine	-0.017948341
chlorpromazine	-0.017880164
daunorubicin	-0.01765556
cobalt.chloride	-0.017513656
SC.19220	-0.017321697
BW.B70C	-0.017059156
alprostadil	-0.016880701
AR.A014418	-0.01674879
X8.azaguanine	-0.016664729
theobromine	-0.016478329
clenbuterol	-0.015519116
PF.01378883.00	-0.014949303
mianserin	-0.014837921
idoxuridine	-0.014628314
hexetidine	-0.014385605
amitriptyline	-0.01437353
metaraminol	-0.014006427
sanguinarine	-0.01389802
domperidone	-0.013677421
mephentermine	-0.013381487
AG.012559	-0.013342233
tracazolate	-0.013254502
betahistine	-0.012882532
X....isoprenaline.1	-0.012819628
adiphenine	-0.012788118
Prestwick.972	-0.012694203
sulfadimethoxine	-0.01237422
sulfamethoxazole	-0.011900478
mesalazine	-0.011868761
quinisocaine	-0.011672118
tyrphostin.AG.825	-0.011660255
epiandrosterone	-0.011598084
cefalonium	-0.01154179
imidurea	-0.011507227
loxapine	-0.011496196
methylbenzethonium.chloride	-0.01144726
PHA.00767505E	-0.011296877
flucloxacillin	-0.011288882
cyclobenzaprine	-0.011157099
alpha.estradiol	-0.011103342
viomycin	-0.011043076
cefsulodin	-0.010958969
cytochalasin.B	-0.010808167
bacitracin	-0.010756054
CP.319743	-0.010685297
nefopam	-0.010576417
iocetamic.acid	-0.01045809
ciprofibrate	-0.010437634
meteneprost	-0.010389034
X11.deoxy.16.16.dimethylprostaglandin.E2	-0.010385931
nadide	-0.010340466
PF.00562151.00	-0.01030037
nitrofurantoin	-0.010252077
etilefrine	-0.010182319
trimipramine	-0.01014972
X......catechin	-0.010119383
terbutaline	-0.01008636
prochlorperazine	-0.010054371
lynestrenol	-0.01005297
lovastatin	-0.010009115
monobenzone	-0.009970852
mestranol	-0.009941409
cloperastine	-0.009918402
dihydroergotamine	-0.0097892
milrinone	-0.009742511
mebendazole	-0.009736864
chloropyramine	-0.009689682
isoflupredone	-0.009633205
trifluoperazine	-0.009536338
promazine	-0.00952131
artemisinin	-0.009498489
diphenhydramine	-0.009492556
kawain	-0.009461095
oxyphenbutazone	-0.009435949
perhexiline	-0.009401357
prilocaine	-0.009390625
altretamine	-0.009356672
clorsulon	-0.009353085
pipenzolate.bromide	-0.009248114
suloctidil	-0.009237681
tropine	-0.009204769
colchicine	-0.009204719
metamizole.sodium	-0.009152087
etomidate	-0.009145195
bergenin	-0.009091854
cyclizine	-0.009010624
labetalol	-0.008972345
doxylamine	-0.00895031
pridinol	-0.008911753
X....isoprenaline	-0.00888831
prednisone	-0.008759028
seneciphylline	-0.008647671
enoxacin	-0.008642121
oxytetracycline	-0.008607642
trimethylcolchicinic.acid	-0.008580417
prenylamine	-0.008578875
azacyclonol	-0.008563299
Prestwick.1103	-0.008502912
solasodine	-0.008459712
dydrogesterone	-0.008444074
karakoline	-0.008414025
etifenin	-0.008412272
metitepine	-0.008354282
hydrochlorothiazide	-0.008318771
betulin	-0.008268323
scopolamine	-0.008226103
iohexol	-0.008173095
zaprinast	-0.008149025
lithocholic.acid	-0.008135745
hydrocotarnine	-0.008104891
furosemide	-0.008077831
trifluridine	-0.008075388
butacaine	-0.008056714
nisoxetine	-0.008044005
podophyllotoxin	-0.007914361
mepyramine	-0.007883425
benperidol	-0.007795985
flecainide	-0.0077925
flurbiprofen	-0.007785573
cefotetan	-0.007752735
astemizole	-0.007735
androsterone	-0.007590702
benzylpenicillin	-0.007553602
doxazosin	-0.007539232
Prestwick.1082	-0.007533221
adipiodone	-0.007528638
X0173570.0000	-0.007508195
X0225151.0000	-0.007505061
fluphenazine	-0.007500082
lidoflazine	-0.007463408
IC.86621	-0.007451913
lasalocid	-0.007425575
metformin	-0.007404732
alexidine	-0.007397413
pentamidine	-0.007363617
benzydamine	-0.007321004
pyrvinium	-0.007308119
tretinoin	-0.007289539
amphotericin.B	-0.007288008
laudanosine	-0.007235674
pizotifen	-0.007222645
hemicholinium	-0.007220188
rolipram	-0.007215365
perphenazine	-0.007183639
terfenadine	-0.007111578
cefazolin	-0.007091133
spiramycin	-0.007068521
acenocoumarol	-0.007062135
etoposide	-0.007049381
phenylpropanolamine	-0.007045964
fenoterol	-0.007028402
repaglinide	-0.007021941
acebutolol	-0.007021577
ciclopirox	-0.006980056
CP.863187	-0.00693189
timolol	-0.006841831
acetylsalicylic.acid	-0.006775483
nalbuphine	-0.006748504
vigabatrin	-0.00673451
dexpanthenol	-0.006705088
sulfamethizole	-0.006703993
guanadrel	-0.00669458
chloramphenicol	-0.006681088
isoxsuprine	-0.006613273
nomifensine	-0.006572325
X7.aminocephalosporanic.acid	-0.006550639
etiocholanolone	-0.006492258
meropenem	-0.006444356
diperodon	-0.006437972
sulfathiazole	-0.006411261
estriol	-0.006406307
pyrimethamine	-0.0063967
hydroxyachillin	-0.006367238
iodixanol	-0.006330697
atractyloside	-0.006325622
sulfacetamide	-0.006321652
levonorgestrel	-0.006310613
imipramine	-0.006287959
urapidil	-0.006281428
salsolinol	-0.006254863
lumicolchicine	-0.00624745
diphemanil.metilsulfate	-0.00623633
niclosamide	-0.006233263
triprolidine	-0.006213563
pergolide	-0.006132696
X5162773	-0.006130618
dioxybenzone	-0.006108601
anisomycin	-0.006092836
isocarboxazid	-0.006068484
propranolol	-0.006067885
spectinomycin	-0.006000861
metoprolol	-0.005966642
betonicine	-0.005958971
prazosin	-0.005902114
gentamicin	-0.005890088
HC.toxin	-0.005885408
gabapentin	-0.005883164
corbadrine	-0.005866657
piperine	-0.005866212
pimozide	-0.005852111
oxedrine	-0.00581002
pindolol	-0.005788855
sulfaquinoxaline	-0.005770295
zardaverine	-0.005747609
galantamine	-0.00574619
ifosfamide	-0.005737614
X5213008	-0.005717089
ozagrel	-0.005704275
benfluorex	-0.005702219
gelsemine	-0.005685783
docosahexaenoic.acid.ethyl.ester	-0.005680093
hymecromone	-0.005676185
trichlormethiazide	-0.005667281
tenoxicam	-0.005642886
CAY.10397	-0.00562209
cefepime	-0.005610779
X0316684.0000	-0.005589456
corticosterone	-0.005566348
levocabastine	-0.005550893
flunisolide	-0.005527848
profenamine	-0.005502243
mycophenolic.acid	-0.005482104
sulfamonomethoxine	-0.005480596
methyldopate	-0.005471205
droperidol	-0.005453378
metanephrine	-0.005445837
tyrphostin.AG.1478	-0.005441148
blebbistatin	-0.005437663
sodium.phenylbutyrate	-0.005424725
etodolac	-0.005416515
probucol	-0.005406043
methoxsalen	-0.005349823
moxisylyte	-0.005345163
tranylcypromine	-0.005338612
terconazole	-0.005334371
heliotrine	-0.005321195
alverine	-0.005294483
carbachol	-0.005294057
harman	-0.005258373
suramin.sodium	-0.005256256
cefoperazone	-0.005222358
myricetin	-0.005199571
racecadotril	-0.005192521
folic.acid	-0.005182861
pilocarpine	-0.005178034
famprofazone	-0.005125761
benzathine.benzylpenicillin	-0.005114236
carbimazole	-0.005084599
vanoxerine	-0.005036029
nalidixic.acid	-0.004982608
bambuterol	-0.004980704
moroxydine	-0.004882024
PF.00875133.00	-0.00486966
trazodone	-0.00482176
riboflavin	-0.004812272
streptozocin	-0.004808256
exisulind	-0.004795417
levamisole	-0.004786032
piperlongumine	-0.004770145
betazole	-0.004745507
tolazoline	-0.004736251
metergoline	-0.004717988
fusaric.acid	-0.004711703
procarbazine	-0.004690509
primaquine	-0.004664665
tetroquinone	-0.004663632
piracetam	-0.004657581
X15.S..15.methylprostaglandin.E2	-0.004655907
spiperone	-0.004645342
fenbendazole	-0.004621306
Prestwick.967	-0.004620992
Prestwick.864	-0.004597764
ramifenazone	-0.004592897
X1.4.chrysenequinone	-0.004582832
dyclonine	-0.004580528
nitrendipine	-0.004576573
Prestwick.689	-0.004557679
hydralazine	-0.004557603
troleandomycin	-0.004505058
talampicillin	-0.004472346
amoxicillin	-0.004464931
stachydrine	-0.004456586
rilmenidine	-0.004455293
cefapirin	-0.004453058
N.acetyl.L.aspartic.acid	-0.00445111
propylthiouracil	-0.004451038
isoniazid	-0.004438549
ketorolac	-0.004392872
naringenin	-0.004367176
phenoxybenzamine	-0.004347989
carbenoxolone	-0.00432284
nafcillin	-0.004322746
brompheniramine	-0.004301328
isosorbide	-0.004273247
morantel	-0.00426724
ivermectin	-0.004250436
calcium.folinate	-0.004242656
chloroquine	-0.004228175
kanamycin	-0.004214309
griseofulvin	-0.004207954
X5255229	-0.004207507
piperacetazine	-0.004204217
wortmannin	-0.004199566
trihexyphenidyl	-0.004191898
canavanine	-0.004191265
torasemide	-0.0041774
dexamethasone	-0.004145893
Prestwick.665	-0.004138125
xylazine	-0.004132108
camptothecin	-0.004121603
bicuculline	-0.00411661
gossypol	-0.004068296
colistin	-0.004065044
moxonidine	-0.004030178
atracurium.besilate	-0.004019416
primidone	-0.004019112
Prestwick.1085	-0.004013815
rolitetracycline	-0.004001066
miconazole	-0.003997555
equilin	-0.003969516
deptropine	-0.003942179
bumetanide	-0.003932542
metixene	-0.003926133
clorgiline	-0.003924956
carbarsone	-0.003874581
nifuroxazide	-0.003868611
propoxycaine	-0.003841392
monensin	-0.003824272
mebhydrolin	-0.003824244
xamoterol	-0.003818487
apramycin	-0.003818137
bethanechol	-0.003812259
SR.95531	-0.003810726
ciclacillin	-0.00381052
diazoxide	-0.003797526
BAS.012416453	-0.00379491
decitabine	-0.00378786
pronetalol	-0.003778522
fulvestrant	-0.003777466
Prestwick.674	-0.003775423
hycanthone	-0.003758529
piperidolate	-0.003739652
riluzole	-0.003724343
hexylcaine	-0.00372356
ticarcillin	-0.003720037
prasterone	-0.003719852
allantoin	-0.003697223
suxibuzone	-0.003692041
nordihydroguaiaretic.acid	-0.003675376
dinoprost	-0.003673801
irinotecan	-0.003652175
trimethoprim	-0.00364885
salsolidin	-0.003574837
erythromycin	-0.003570105
azaperone	-0.003568605
tolmetin	-0.003530996
glimepiride	-0.003522457
vinburnine	-0.003519885
biotin	-0.003516879
procyclidine	-0.003511878
guanabenz	-0.003486283
trapidil	-0.003464335
estrone	-0.003448613
X16.16.dimethylprostaglandin.E2	-0.003441089
tetrandrine	-0.003412444
N6.methyladenosine	-0.003403432
isoetarine	-0.003371976
PF.00539745.00	-0.003358402
esculetin	-0.003349694
ellipticine	-0.003348359
DL.thiorphan	-0.003330287
rotenone	-0.003319419
SC.560	-0.003299938
tiratricol	-0.003279538
ursodeoxycholic.acid	-0.003271984
metrizamide	-0.003264546
cytisine	-0.003236318
doxepin	-0.003232122
betamethasone	-0.003223001
triflupromazine	-0.003220827
theophylline	-0.003206453
bezafibrate	-0.003203628
etynodiol	-0.00320014
chrysin	-0.003197118
thioguanosine	-0.003156953
pancuronium.bromide	-0.003151522
colecalciferol	-0.003148878
terazosin	-0.003141062
bromopride	-0.003106844
dropropizine	-0.003105267
diloxanide	-0.003094715
X5155877	-0.003092666
finasteride	-0.003090488
adrenosterone	-0.00308845
naphazoline	-0.003073542
pirenzepine	-0.003072416
cefaclor	-0.003059723
conessine	-0.003057008
propofol	-0.00303237
clonidine	-0.003011624
buspirone	-0.003000852
tacrine	-0.0029964
S.propranolol	-0.002970138
chlortalidone	-0.002960904
tamoxifen	-0.002946919
aminophylline	-0.002897297
epivincamine	-0.002883711
dihydrostreptomycin	-0.002882213
dipyridamole	-0.002878553
clindamycin	-0.002862501
noretynodrel	-0.002857589
nomegestrol	-0.002827016
cefotaxime	-0.002823596
felodipine	-0.002822106
cloxacillin	-0.00281149
ethionamide	-0.002774515
tolazamide	-0.002766179
trimethadione	-0.002763695
vancomycin	-0.002755519
X....MK.801	-0.002747709
estropipate	-0.002744596
nicardipine	-0.002725071
molindone	-0.002711058
clomipramine	-0.002710343
lisuride	-0.002701017
biperiden	-0.002674301
sertaconazole	-0.002670855
neomycin	-0.002657917
mepenzolate.bromide	-0.002657802
co.dergocrine.mesilate	-0.002646053
phenformin	-0.002636311
benzbromarone	-0.002621063
X10.methoxyharmalan	-0.002617418
rifampicin	-0.002607143
Prestwick.692	-0.00259202
mitoxantrone	-0.002581663
terguride	-0.002576866
merbromin	-0.002557094
lanatoside.C	-0.002551479
phensuximide	-0.002537703
levothyroxine.sodium	-0.00253583
thiocolchicoside	-0.00252864
oxolinic.acid	-0.002506157
alvespimycin	-0.002492054
enilconazole	-0.00249169
hydroflumethiazide	-0.002491199
tetracycline	-0.00248967
ketoprofen	-0.002473357
tiaprofenic.acid	-0.002470757
zidovudine	-0.002453129
quinpirole	-0.002413771
piretanide	-0.002408419
arecoline	-0.002376572
nifenazone	-0.002362117
roxithromycin	-0.002357527
ethaverine	-0.002329648
demecolcine	-0.002317923
X5707885	-0.002296799
hesperetin	-0.002290667
homochlorcyclizine	-0.002246667
X5149715	-0.002229897
pheneticillin	-0.002216628
triamcinolone	-0.002175643
trimethobenzamide	-0.002175278
isopropamide.iodide	-0.002166494
guanfacine	-0.002164739
indometacin	-0.002158431
streptomycin	-0.002125763
ketanserin	-0.002033793
X5140203	-0.002031109
abamectin	-0.002029504
lobelanidine	-0.002021968
calmidazolium	-0.002015975
tetrahydroalstonine	-0.001999444
flunarizine	-0.00199631
aciclovir	-0.001965929
bacampicillin	-0.001964358
tetracaine	-0.001961512
dorzolamide	-0.001959647
ioxaglic.acid	-0.001959452
ioversol	-0.001943367
naftifine	-0.001919622
azathioprine	-0.001908023
piromidic.acid	-0.001903593
sulfamerazine	-0.001893712
chlorhexidine	-0.001865928
fosfosal	-0.001844907
mefexamide	-0.001829444
monorden	-0.001806056
helveticoside	-0.001778096
isocorydine	-0.001768307
cyclopenthiazide	-0.001766542
phenazone	-0.001762714
meptazinol	-0.001740611
ethotoin	-0.001732507
picrotoxinin	-0.00172047
penbutolol	-0.001719085
fusidic.acid	-0.001704688
methyldopa	-0.001698011
cycloserine	-0.001673233
sulfaphenazole	-0.001658575
mimosine	-0.001648058
Prestwick.920	-0.001647113
nabumetone	-0.001629575
cromoglicic.acid	-0.001627627
strophanthidin	-0.001618219
gramine	-0.001584959
dosulepin	-0.001573879
ionomycin	-0.001572629
resveratrol	-0.001557543
Prestwick.983	-0.00151943
sparteine	-0.001506736
hesperidin	-0.001501618
iopamidol	-0.00148953
reserpine	-0.001477806
dl.alpha.tocopherol	-0.001477076
lysergol	-0.001469387
metampicillin	-0.001467022
vinpocetine	-0.001454547
pentoxifylline	-0.001436996
promethazine	-0.001428474
edrophonium.chloride	-0.001419259
methotrexate	-0.001414963
pentolonium	-0.001383404
benzthiazide	-0.001379032
norethisterone	-0.001378621
cefoxitin	-0.001377101
tetryzoline	-0.001369711
letrozole	-0.001363332
cyclopentolate	-0.001355137
cinchonine	-0.00134637
dimenhydrinate	-0.001330658
isradipine	-0.001317612
DL.PPMP	-0.001301606
fluspirilene	-0.001296525
physostigmine	-0.001292851
tubocurarine.chloride	-0.001272097
chlorprothixene	-0.00126047
orlistat	-0.001248436
bufexamac	-0.001242186
gibberellic.acid	-0.001241293
tiapride	-0.001215114
mecamylamine	-0.001214647
mefloquine	-0.001206946
bucladesine	-0.001190456
colforsin	-0.001179233
rescinnamine	-0.001159914
benzamil	-0.001159564
pentoxyverine	-0.001138091
X....catechin	-0.001116631
nicergoline	-0.001110428
ticlopidine	-0.001103438
azapropazone	-0.001083611
ketotifen	-0.001074931
econazole	-0.001072313
remoxipride	-0.001061205
lomefloxacin	-0.0010342
maprotiline	-0.001028261
depudecin	-0.001027525
orphenadrine	-0.001022095
carcinine	-0.001015528
mafenide	-0.001012027
SB.203580	-0.001004007
pseudopelletierine	-0.000997041
pinacidil	-0.000992326
nifedipine	-0.000982182
naftopidil	-0.000980374
leflunomide	-0.00097235
X6.azathymine	-0.00096797
trioxysalen	-0.000952551
dapsone	-0.000951278
X5152487	-0.000950145
trichostatin.A	-0.000945409
asiaticoside	-0.000944299
iopromide	-0.00093778
clofazimine	-0.000936349
levomepromazine	-0.000934518
xylometazoline	-0.000912433
oxolamine	-0.000901724
nitrofural	-0.000895157
cimetidine	-0.00089254
tribenoside	-0.000852967
methapyrilene	-0.000852374
scopoletin	-0.000848814
piribedil	-0.000846669
antazoline	-0.00084224
fluorometholone	-0.000834666
cinnarizine	-0.000833596
ondansetron	-0.000826767
isoconazole	-0.000812929
cisapride	-0.000809129
Prestwick.559	-0.000789866
ursolic.acid	-0.000781238
flumequine	-0.000773474
desoxycortone	-0.00076178
roxarsone	-0.000753925
flufenamic.acid	-0.000751716
oxamniquine	-0.000733406
bromocriptine	-0.000721587
levopropoxyphene	-0.00072122
sulfafurazole	-0.000719514
oleandomycin	-0.000715011
Prestwick.1084	-0.00070679
mephenytoin	-0.000704439
alprenolol	-0.000704256
florfenicol	-0.00070255
arcaine	-0.000643507
Prestwick.981	-0.000639947
celastrol	-0.000571711
X5114445	-0.000539909
bretylium.tosilate	-0.000532028
mepacrine	-0.000526297
norcyclobenzaprine	-0.000509643
sulfapyridine	-0.000509348
genistein	-0.000485698
clotrimazole	-0.000479935
todralazine	-0.000479307
josamycin	-0.00046541
methoxamine	-0.000449686
glafenine	-0.000437631
loracarbef	-0.000425784
X12.13.EODE	-0.00041855
isoxicam	-0.000408409
alclometasone	-0.000403468
fluoxetine	-0.000400679
captopril	-0.000398411
calycanthine	-0.000390398
proscillaridin	-0.000382996
indoprofen	-0.000347974
chlorpropamide	-0.000314778
CP.944629	-0.00031464
oxybenzone	-0.00029638
baclofen	-0.00029502
benzethonium.chloride	-0.000278606
Prestwick.691	-0.000267513
naltrexone	-0.000266448
telenzepine	-0.000256969
imipenem	-0.00024519
meprylcaine	-0.000224015
ramipril	-0.000198845
flupentixol	-0.000196581
quinidine	-0.000168964
scoulerine	-0.00016834
etofylline	-0.000154245
proguanil	-0.000153691
bisacodyl	-0.000139724
F0447.0125	-0.000123783
halofantrine	-0.000112486
netilmicin	-9.65E-05
thioperamide	-9.57E-05
novobiocin	-8.49E-05
retrorsine	-7.98E-05
celecoxib	-5.33E-05
sulconazole	-5.31E-05
chlorcyclizine	-4.74E-05
iobenguane	-4.61E-05
loperamide	-4.14E-05
emetine	-4.06E-05
diphenylpyraline	-3.30E-05
ouabain	1.65E-06
hydroquinine	4.78E-06
aceclofenac	1.27E-05
oxybuprocaine	1.32E-05
vidarabine	1.33E-05
X6.benzylaminopurine	2.00E-05
withaferin.A	2.25E-05
lomustine	2.49E-05
ambroxol	2.98E-05
gliquidone	3.71E-05
citalopram	4.10E-05
verapamil	4.52E-05
digoxin	5.64E-05
mefenamic.acid	5.84E-05
pheniramine	5.86E-05
debrisoquine	5.88E-05
triflusal	6.54E-05
chlormezanone	6.58E-05
cyproheptadine	6.89E-05
carisoprodol	7.02E-05
cicloheximide	7.18E-05
pyrantel	7.38E-05
nilutamide	7.39E-05
niflumic.acid	7.87E-05
foliosidine	8.29E-05
iloprost	9.07E-05
thiamphenicol	9.22E-05
clioquinol	9.24E-05
cefotiam	0.000115031
ranitidine	0.000118881
eldeline	0.000118996
tocainide	0.000122151
bendroflumethiazide	0.00012533
tyloxapol	0.000125402
minoxidil	0.000131675
selegiline	0.000131858
probenecid	0.000132053
delsoline	0.000132279
STOCK1N.35215	0.000133356
fenofibrate	0.000133744
niridazole	0.000134813
testosterone	0.000136099
amiloride	0.00013949
cetirizine	0.000142894
atropine.oxide	0.000144029
STOCK1N.28457	0.000144412
Y.27632	0.000148909
fenbufen	0.00014895
levcycloserine	0.000151231
dextromethorphan	0.000152615
homosalate	0.000155011
pirlindole	0.000158488
cefalexin	0.000164903
megestrol	0.000165045
dicycloverine	0.000165548
paromomycin	0.000166416
alfuzosin	0.000174898
glipizide	0.000176725
fipexide	0.000180552
naringin	0.000182766
methacholine.chloride	0.000190109
hexestrol	0.000208046
amprolium	0.000222322
ginkgolide.A	0.000223802
clofilium.tosylate	0.000224388
dienestrol	0.000227466
bupivacaine	0.000233574
pimethixene	0.000235796
difenidol	0.000239584
harmaline	0.000239942
mexiletine	0.000240396
monastrol	0.000245874
bemegride	0.000259369
proadifen	0.000260091
alfadolone	0.000260691
drofenine	0.000263782
PHA.00745360	0.00026691
succinylsulfathiazole	0.000268012
oxybutynin	0.000268142
Prestwick.984	0.00028625
X4.hydroxyphenazone	0.000286579
thiamazole	0.000288754
propafenone	0.000291529
clozapine	0.000292022
nortriptyline	0.000295096
nialamide	0.000300794
calcium.pantothenate	0.000322162
berberine	0.000327867
carbamazepine	0.000328272
yohimbic.acid	0.00033513
nimodipine	0.00033718
tiletamine	0.000349337
X5151277	0.000352093
dirithromycin	0.000354485
ceforanide	0.000354909
sulfamethoxypyridazine	0.000359069
vincamine	0.000366378
dobutamine	0.000372655
quipazine	0.000375526
progesterone	0.000379138
oxetacaine	0.000383131
isometheptene	0.000385157
prednisolone	0.000392497
propidium.iodide	0.000408241
thiethylperazine	0.000409801
tranexamic.acid	0.000410424
pipemidic.acid	0.000416569
chenodeoxycholic.acid	0.00041919
pyridoxine	0.000435771
zuclopenthixol	0.000436254
cefamandole	0.000442191
midodrine	0.000442542
disopyramide	0.00044697
X0179445.0000	0.00045381
oxprenolol	0.000456182
oxaprozin	0.000458604
X5230742	0.000458826
etanidazole	0.000458971
Prestwick.857	0.000464657
tobramycin	0.000469278
pivampicillin	0.000472833
paclitaxel	0.00048311
X5224221	0.000485982
alfaxalone	0.000489853
Prestwick.642	0.00049413
metacycline	0.000495822
N.acetylmuramic.acid	0.000497492
serotonin	0.000498659
trimetazidine	0.000507753
X5182598	0.000518118
hecogenin	0.000524377
meclocycline	0.000526206
nocodazole	0.000527675
naproxen	0.000536424
ascorbic.acid	0.000538237
noscapine	0.000540001
levobunolol	0.000543517
sulfadoxine	0.000544869
Trolox.C	0.000546283
sisomicin	0.000548634
epitiostanol	0.000563074
harmalol	0.000566665
guanethidine	0.000567149
bromperidol	0.000570763
denatonium.benzoate	0.000572013
thioproperazine	0.000576331
pirenperone	0.000577043
rottlerin	0.000581023
phenindione	0.000581468
ornidazole	0.000610095
acacetin	0.000615027
verteporfin	0.000615893
dehydrocholic.acid	0.00061609
pyrithyldione	0.000621003
tridihexethyl	0.000622805
metolazone	0.00062715
butirosin	0.000627966
thiamine	0.000633938
midecamycin	0.000634009
cefalotin	0.000639169
betulinic.acid	0.000643121
securinine	0.000644824
etacrynic.acid	0.000654846
coralyne	0.000657341
chlorogenic.acid	0.000663224
furaltadone	0.000667894
proxymetacaine	0.000680773
phenanthridinone	0.000684738
fluvoxamine	0.000686594
fenoprofen	0.00069023
ciprofloxacin	0.000691628
gallamine.triethiodide	0.000693433
citiolone	0.000695117
acetazolamide	0.000701885
tremorine	0.000702117
napelline	0.000704734
Chicago.Sky.Blue.6B	0.000708282
semustine	0.000716968
butamben	0.000721345
clebopride	0.000722858
deferoxamine	0.000723775
meclofenamic.acid	0.000725428
ketoconazole	0.000731986
monocrotaline	0.00073328
protriptyline	0.000739922
pararosaniline	0.000741323
bephenium.hydroxynaphthoate	0.000751808
ganciclovir	0.000757595
ofloxacin	0.000760969
luteolin	0.000770492
crotamiton	0.0007713
pralidoxime	0.000776388
glycocholic.acid	0.000779975
aminocaproic.acid	0.00078008
X5186324	0.000780154
quercetin	0.000780798
benzocaine	0.00078248
amikacin	0.000783107
lorglumide	0.000786236
benzonatate	0.000788341
PNU.0230031	0.000794613
X5186223	0.000795329
scopolamine.N.oxide	0.000801041
harpagoside	0.000801653
ceftazidime	0.000808987
metrifonate	0.000811427
antimycin.A	0.000819868
staurosporine	0.000822909
dihydroergocristine	0.000824022
amiodarone	0.00082687
X3.hydroxy.DL.kynurenine	0.000835434
N.acetyl.L.leucine	0.000842031
kaempferol	0.000844285
amylocaine	0.000846583
alpha.yohimbine	0.000847309
adenosine.phosphate	0.00085272
amrinone	0.000854078
propantheline.bromide	0.000854729
lobeline	0.000855822
X....atenolol	0.000857005
acepromazine	0.000858487
demeclocycline	0.000863002
procainamide	0.000863176
X15.delta.prostaglandin.J2	0.000863647
L.methionine.sulfoximine	0.000872369
Prestwick.1080	0.000873372
nifurtimox	0.00087881
flavoxate	0.000885166
etidronic.acid	0.000885258
methylprednisolone	0.000885915
pramocaine	0.000891364
SB.202190	0.00089276
CP.320650.01	0.00090076
erastin	0.000903492
ricinine	0.00090999
geldanamycin	0.000927905
oxymetazoline	0.000940954
Prestwick.675	0.000943748
X0175029.0000	0.00094665
iproniazid	0.000947657
meticrane	0.000957087
sulfanilamide	0.000960331
gabexate	0.00097845
risperidone	0.000980953
X3.nitropropionic.acid	0.000984878
suprofen	0.000996145
tetraethylenepentamine	0.001001512
cyclic.adenosine.monophosphate	0.001004741
carbinoxamine	0.001010459
ronidazole	0.001017225
hexamethonium.bromide	0.001017393
lactobionic.acid	0.001020828
clobetasol	0.001024337
articaine	0.001028243
ciclosporin	0.001030334
dantrolene	0.001045267
praziquantel	0.001050164
dipivefrine	0.001051622
fendiline	0.001052154
sotalol	0.001055191
zalcitabine	0.001056316
estradiol	0.001057713
sulfametoxydiazine	0.001064039
AH.23848	0.001067211
chloropyrazine	0.001075062
Prestwick.860	0.001079475
pempidine	0.001086959
benserazide	0.001091345
bepridil	0.001107284
atropine.methonitrate	0.001117031
glibenclamide	0.001119116
doxorubicin	0.001119712
ebselen	0.001121652
metronidazole	0.001124568
C.75	0.001124696
demecarium.bromide	0.001130133
fluocinonide	0.001130474
methocarbamol	0.001130493
molsidomine	0.001134105
natamycin	0.001136454
desipramine	0.001136898
tiabendazole	0.001144306
convolamine	0.001157029
triamterene	0.001166841
SR.95639A	0.00117214
aconitine	0.001172888
dacarbazine	0.001179318
GW.8510	0.001183615
tanespimycin	0.001186643
mifepristone	0.001190311
X5279552	0.001195626
diflunisal	0.001206698
rosiglitazone	0.001212498
naftidrofuryl	0.001216378
fluticasone	0.001223293
pioglitazone	0.001224568
clomifene	0.001234441
aminophenazone	0.001234517
mometasone	0.001237955
quinostatin	0.001239223
dequalinium.chloride	0.001242072
acetohexamide	0.001253182
idazoxan	0.001269996
metoclopramide	0.001284588
rifabutin	0.001285228
mevalolactone	0.001289646
dimethadione	0.001299743
acemetacin	0.001302293
syrosingopine	0.001302561
tropicamide	0.001303711
chlorambucil	0.001308408
aminoglutethimide	0.001310851
X....chelidonine	0.001312922
ribavirin	0.001315272
diethylstilbestrol	0.001320393
indapamide	0.001327926
pentetic.acid	0.001331188
chlorphenamine	0.001364354
memantine	0.001367367
cephaeline	0.001378746
protoveratrine.A	0.001384513
PHA.00851261E	0.001385501
minocycline	0.001386077
mesoridazine	0.001389736
solanine	0.001392278
saquinavir	0.001402851
canrenoic.acid	0.001403289
buflomedil	0.00141162
eucatropine	0.001424191
digoxigenin	0.001429748
thapsigargin	0.001431954
papaverine	0.001432018
melatonin	0.001433504
alimemazine	0.00143487
hydrocortisone	0.001436289
oxantel	0.001436364
cortisone	0.001439355
pivmecillinam	0.001439575
azacitidine	0.001440062
diclofenamide	0.001467527
methylergometrine	0.00146827
isotretinoin	0.001468407
AG.013608	0.001474133
capsaicin	0.001480571
X5253409	0.001486799
decamethonium.bromide	0.001492853
pyrazinamide	0.001496235
homatropine	0.001497778
mebeverine	0.001498533
dizocilpine	0.001502168
omeprazole	0.00150253
nicotinic.acid	0.001505458
myosmine	0.001515692
benfotiamine	0.001515772
Prestwick.664	0.001521567
nimesulide	0.001528814
kinetin	0.001537793
sulfabenzamide	0.001541627
canadine	0.00154833
phenacetin	0.001556776
piperacillin	0.001560405
anabasine	0.001570039
X5211181	0.001574264
harmine	0.001580021
minaprine	0.001580716
methanthelinium.bromide	0.001603275
tolbutamide	0.001614624
flucytosine	0.001619025
phenazopyridine	0.00162087
levodopa	0.001627558
cinchonidine	0.001643078
ethisterone	0.001646375
hyoscyamine	0.001650633
haloperidol	0.001660579
disulfiram	0.00166452
cinchocaine	0.00167873
proxyphylline	0.001679528
tonzonium.bromide	0.001685844
rofecoxib	0.001686812
norfloxacin	0.00169017
phenelzine	0.00169953
sulpiride	0.001701681
nipecotic.acid	0.001721355
corynanthine	0.001724404
cefmetazole	0.001754547
khellin	0.001779286
clemizole	0.001785091
heptaminol	0.001788812
liothyronine	0.001790922
MG.262	0.001794565
piroxicam	0.001801978
enalapril	0.001809318
palmatine	0.001815302
nizatidine	0.001816266
nadolol	0.001818633
sulfadimidine	0.001824907
sitosterol	0.001838301
betaxolol	0.001839509
boldine	0.00184246
meclozine	0.001853055
spiradoline	0.001875405
flunixin	0.001875807
spironolactone	0.001882069
iopanoic.acid	0.001886436
amiprilose	0.001890153
spaglumic.acid	0.001891968
butyl.hydroxybenzoate	0.001893998
fursultiamine	0.001894615
X5252917	0.001896687
altizide	0.001902306
X0198306.0000	0.001906759
X2.6.dimethylpiperidine	0.00191696
raloxifene	0.001951687
nystatin	0.001971226
aztreonam	0.001978333
lycorine	0.001978599
digitoxigenin	0.002007576
cinoxacin	0.002013048
dilazep	0.002023944
methazolamide	0.002037093
ergocalciferol	0.00204128
caffeic.acid	0.002046875
R.atenolol	0.002053447
X3.acetylcoumarin	0.002054792
Prestwick.685	0.002057662
topiramate	0.002058549
flutamide	0.002065164
paroxetine	0.002065269
apomorphine	0.00206866
lidocaine	0.0020691
clemastine	0.002070827
MG.132	0.002072268
diprophylline	0.002073447
X3.acetamidocoumarin	0.002096806
lansoprazole	0.002118198
ikarugamycin	0.002122619
vitexin	0.002123469
etofenamate	0.002125991
ampyrone	0.002132676
tetramisole	0.002146339
diltiazem	0.002147273
BCB000038	0.002148489
sulfinpyrazone	0.002160053
ethosuximide	0.002175192
glycopyrronium.bromide	0.002192238
dexibuprofen	0.002196633
velnacrine	0.002220926
troglitazone	0.0022274
albendazole	0.002231784
tolfenamic.acid	0.002236297
latamoxef	0.002239829
guaifenesin	0.002247288
pargyline	0.002251946
neostigmine.bromide	0.00225418
tomatidine	0.002261001
pepstatin	0.00226915
diclofenac	0.002280977
felbinac	0.002289769
procaine	0.002330679
sulfadiazine	0.002331708
dexpropranolol	0.002340547
atropine	0.002364209
dicoumarol	0.002367889
vinblastine	0.002370048
Prestwick.682	0.002373295
azlocillin	0.002380534
Prestwick.1083	0.002390326
gemfibrozil	0.002399702
cotinine	0.002409046
pentetrazol	0.002426185
amantadine	0.002426981
carteolol	0.002427855
halcinonide	0.002435486
atovaquone	0.002496871
cefadroxil	0.002498441
acetylsalicylsalicylic.acid	0.002506859
epirizole	0.002520989
harmol	0.002527046
bisoprolol	0.002537774
amodiaquine	0.002539413
hydrastinine	0.002543014
lymecycline	0.00254371
yohimbine	0.002552983
ampicillin	0.002553019
PNU.0251126	0.002558965
ethoxyquin	0.00257662
clopamide	0.002581694
clidinium.bromide	0.002584943
X6.bromoindirubin.3..oxime	0.002613461
esculin	0.002621978
PHA.00846566E	0.002622916
budesonide	0.002643381
X5194442	0.002651651
Prestwick.1100	0.002655239
hydroxyzine	0.002661872
fluorocurarine	0.002666905
ethambutol	0.002698984
X5248896	0.002700409
eticlopride	0.002704992
fluvastatin	0.00271788
bupropion	0.002751519
carmustine	0.002763485
cefixime	0.002763831
CP.690334.01	0.00276981
phthalylsulfathiazole	0.002815483
cefuroxime	0.002819813
chlorphenesin	0.002822491
fludrocortisone	0.002831328
LM.1685	0.002832357
sulfachlorpyridazine	0.002878969
quinethazone	0.002880446
alcuronium.chloride	0.002895851
pregnenolone	0.002902689
medrysone	0.002918052
phentolamine	0.002934594
Gly.His.Lys	0.002937551
alpha.ergocryptine	0.002947626
lincomycin	0.002971185
valinomycin	0.002989941
proglumide	0.003018005
zoxazolamine	0.003082789
ipratropium.bromide	0.003085236
X0317956.0000	0.003096209
danazol	0.003117761
tolnaftate	0.003121551
sulmazole	0.003138783
SC.58125	0.003170332
metyrapone	0.003182571
tinidazole	0.003183842
fenspiride	0.003184036
parbendazole	0.003186856
skimmianine	0.003188392
simvastatin	0.003215669
butoconazole	0.003240358
lisinopril	0.003256038
valproic.acid	0.003288991
practolol	0.003319328
octopamine	0.003328604
etamivan	0.003353788
puromycin	0.003383449
thalidomide	0.003392275
cyanocobalamin	0.003393414
pirinixic.acid	0.003426286
hydrastine.hydrochloride	0.003435753
moracizine	0.003445227
zomepirac	0.003478091
etamsylate	0.003486702
diethylcarbamazine	0.003487451
meclofenoxate	0.003498931
BCB000040	0.003499506
meglumine	0.00350297
brinzolamide	0.003506116
sulfaguanidine	0.003564103
amoxapine	0.003568189
apigenin	0.003573401
cyproterone	0.003600017
famotidine	0.003617783
ribostamycin	0.00363342
ifenprodil	0.003647594
santonin	0.003764568
gliclazide	0.003774285
raubasine	0.003790309
picotamide	0.003797143
X2.aminobenzenesulfonamide	0.003859978
chlorzoxazone	0.003892109
sulfasalazine	0.00400881
X5286656	0.004088602
rimexolone	0.0041164
diflorasone	0.004276497
prednicarbate	0.004298177
zimeldine	0.004329857
beclometasone	0.004336973
arachidonic.acid	0.004496567
paracetamol	0.004552035
dicloxacillin	0.004598672
chlortetracycline	0.004618104
naloxone	0.004799552
doxycycline	0.004897409
aminohippuric.acid	0.004938417
X16.phenyltetranorprostaglandin.E2	0.004961369
ajmaline	0.005040822
valdecoxib	0.005053613
X5109870	0.00507752
cantharidin	0.005089523
sulindac	0.005149271
flumetasone	0.005207759
AG.028671	0.005540252
fludroxycortide	0.006262849
furazolidone	0.006528887
BCB000039	0.009386311
PNU.0293363	0.010051229
scriptaid	0.010881094
PF.00539758.00	0.012937508
STOCK1N.35696	0.014171427
NU.1025	0.015675775
X0297417.0002B	0.016257108
mercaptopurine	0.018495875
W.13	0.031734833
arachidonyltrifluoromethane	0.038876505
AH.6809	0.043254808
STOCK1N.35874	0.082346506
TTNPB	0.084723875
fasudil	0.396718574
clofibrate	1
